# Supplementary material for: Enhanced CRISPR-based DNA demethylation by Casilio-ME-mediated RNA-guided coupling of methylcytosine oxidation and DNA repair pathways
Source: Nat Commun. 2019 Sep 20;10:4296. doi: 10.1038/s41467-019-12339-7 (PMC6754513; doi:10.1038/s41467-019-12339-7)
Supplement: Supplementary file 4 — Source Data [file 41467_2019_12339_MOESM4_ESM.xlsx]

## Sheet: Figure 1b
	Source data_ Figure 1b
		Experiment 1
	MLH1-sgRNAs	618.424	639.254	598.273
	NT sgRNA	5.227	6.928	3.943
		Experiment 2
	MLH1-sgRNAs	568.838	647.618	499.641
	NT sgRNA	6.273	7.206	5.461
		Experiment 1		Experiment 2
		Mean	SEM	Mean	SEM
	MLH1-sgRNAs	618.65	11.8307	572.032	42.7471
	NT sgRNA	5.366	0.864493	6.31333	0.504142
	NT: non-targeting

## Sheet: Figure 1c
	Source data_ Figure 1c
										Experiment 1		Experiment 2		Control
		Experiment 1		Experiment 2		Control				MLH1-sgRNAs		MLH1-sgRNAs		NT-sgRNA
	CpG coordinates	MLH1-sgRNAs		MLH1-sgRNAs		NT-sgRNA			CpG coordinates	Mean	SEM	Mean	SEM	Mean	SEM
	-499	0.98	0.98	0.98	0.96	0.99	0.99		-499	0.98	0	0.97	0.01	0.99	0
	-493	0.97	0.95	0.91	0.86	1	1		-493	0.96	0.01	0.885	0.025	1	0
	-479	0.98	0.98	0.96	0.92	0.99	0.99		-479	0.98	0	0.94	0.02	0.99	0
	-477	1	0.99	0.97	0.94	1	0.99		-477	0.995	0.005	0.955	0.015	0.995	0.005
	-475	0.96	0.96	0.98	0.96	0.98	0.99		-475	0.96	0	0.97	0.01	0.985	0.005
	-471	0.93	0.92	0.92	0.9	0.94	0.94		-471	0.925	0.005	0.91	0.01	0.94	0
	-468	0.7	0.68	0.94	0.91	0.99	0.99		-468	0.69	0.01	0.925	0.015	0.99	0
	-464	0.91	0.89	0.91	0.9	0.99	0.98		-464	0.9	0.01	0.905	0.005	0.985	0.005
	-454	0.93	0.93	0.92	0.89	0.99	0.99		-454	0.93	0	0.905	0.015	0.99	0
	-450	0.89	0.87	0.88	0.89	0.98	0.98		-450	0.88	0.01	0.885	0.005	0.98	0
	-441	0.89	0.89	0.96	0.95	0.96	0.96		-441	0.89	0	0.955	0.005	0.96	0
	-429	0.78	0.8	0.94	0.93	0.95	0.95		-429	0.79	0.01	0.935	0.005	0.95	0
	-421	0.91	0.9	0.91	0.92	0.98	0.98		-421	0.905	0.005	0.915	0.005	0.98	0
	-414	0.84	0.85	0.9	0.89	0.96	0.97		-414	0.845	0.005	0.895	0.005	0.965	0.005
	-411	0.94	0.92	0.92	0.92	0.98	0.98		-411	0.93	0.01	0.92	0	0.98	0
	-409	0.82	0.81	0.85	0.83	0.95	0.95		-409	0.815	0.005	0.84	0.01	0.95	0
	-405	0.9	0.88	0.95	0.94	0.97	0.97		-405	0.89	0.01	0.945	0.005	0.97	0
	-403	0.89	0.89	0.83	0.81	1	0.99		-403	0.89	0	0.82	0.01	0.995	0.005
	-393	0.92	0.92	0.92	0.9	0.99	0.99		-393	0.92	0	0.91	0.01	0.99	0
	-385	0.89	0.85	0.87	0.8	0.98	0.98		-385	0.87	0.02	0.835	0.035	0.98	0
	-382	0.93	0.91	0.9	0.87	0.97	0.97		-382	0.92	0.01	0.885	0.015	0.97	0
	-357	0.83	0.83	0.73	0.72	0.89	0.88		-357	0.83	0	0.725	0.005	0.885	0.005
	-350	0.92	0.92	0.93	0.93	0.98	0.98		-350	0.92	0	0.93	0	0.98	0
	-328	0.93	0.95	0.77	0.8	0.96	0.97		-328	0.94	0.01	0.785	0.015	0.965	0.005
	-315	0.67	0.63	0.7	0.66	0.97	0.97		-315	0.65	0.02	0.68	0.02	0.97	0
	-310	0.77	0.74	0.78	0.72	0.98	0.98		-310	0.755	0.015	0.75	0.03	0.98	0
	-294	0.84	0.83	0.87	0.87	0.99	0.99		-294	0.835	0.005	0.87	0	0.99	0
	-291	0.78	0.75	0.73	0.71	0.91	0.9		-291	0.765	0.015	0.72	0.01	0.905	0.005
	-266	0.8	0.84	0.82	0.82	0.91	0.91		-266	0.82	0.02	0.82	0	0.91	0
	-250	0.93	0.93	0.94	0.95	0.98	0.97		-250	0.93	0	0.945	0.005	0.975	0.005
	-225	0.53	0.54	0.51	0.52	0.89	0.89		-225	0.535	0.005	0.515	0.005	0.89	0
	-213	0.83	0.83	0.9	0.89	0.99	0.99		-213	0.83	0	0.895	0.005	0.99	0
	-185	0.62	0.58	0.64	0.58	0.85	0.82		-185	0.6	0.02	0.61	0.03	0.835	0.015
	-169	0.99	0.99	0.96	0.97	1	1		-169	0.99	0	0.965	0.005	1	0
	-162	0.98	0.97	0.95	0.94	0.98	0.98		-162	0.975	0.005	0.945	0.005	0.98	0
	-130	0.77	0.78	0.74	0.75	0.97	0.97		-130	0.775	0.005	0.745	0.005	0.97	0
	-124	0.8	0.8	0.86	0.87	0.99	0.99		-124	0.8	0	0.865	0.005	0.99	0
	-93	0.81	0.82	0.84	0.86	0.97	0.98		-93	0.815	0.005	0.85	0.01	0.975	0.005
	-84	0.95	0.95	0.86	0.87	0.99	0.99		-84	0.95	0	0.865	0.005	0.99	0
	-70	0.31	0.32	0.36	0.37	0.77	0.78		-70	0.315	0.005	0.365	0.005	0.775	0.005
	-53	0.99	0.99	0.92	0.91	0.99	0.99		-53	0.99	0	0.915	0.005	0.99	0
	-46	0.92	0.92	0.95	0.96	0.99	0.99		-46	0.92	0	0.955	0.005	0.99	0
	-36	0.98	0.97	0.91	0.91	1	1		-36	0.975	0.005	0.91	0	1	0
	-34	0.96	0.95	0.9	0.89	1	1		-34	0.955	0.005	0.895	0.005	1	0
	-28	0.98	0.98	0.95	0.95	1	1		-28	0.98	0	0.95	0	1	0
	-9	0.97	0.97	0.94	0.94	0.98	0.98		-9	0.97	0	0.94	0	0.98	0
	2	0.87	0.86	0.89	0.88	0.98	0.98		2	0.865	0.005	0.885	0.005	0.98	0
	17	0.81	0.76	0.89	0.87	0.99	0.99		17	0.785	0.025	0.88	0.01	0.99	0
	86	0.95	0.94	0.92	0.88	0.99	0.99		86	0.945	0.005	0.9	0.02	0.99	0
	109	0.94	0.93	0.84	0.82	0.98	0.96		109	0.935	0.005	0.83	0.01	0.97	0.01
	133	0.79	0.88	0.73	0.69	0.96	0.96		133	0.835	0.045	0.71	0.02	0.96	0
	141	0.56	0.52	0.53	0.5	0.88	0.84		141	0.54	0.02	0.515	0.015	0.86	0.02
	174	0.75	0.71	0.74	0.77	0.97	0.98		174	0.73	0.02	0.755	0.015	0.975	0.005
	189	0.59	0.61	0.51	0.52	0.85	0.84		189	0.6	0.01	0.515	0.005	0.845	0.005
	209	0.89	0.89	0.84	0.84	0.97	0.97		209	0.89	0	0.84	0	0.97	0
	220	0.74	0.75	0.71	0.71	0.92	0.92		220	0.745	0.005	0.71	0	0.92	0
	224	0.86	0.86	0.82	0.83	0.95	0.96		224	0.86	0	0.825	0.005	0.955	0.005
	240	0.94	0.93	0.89	0.88	0.97	0.97		240	0.935	0.005	0.885	0.005	0.97	0
	243	0.78	0.78	0.83	0.85	0.98	0.98		243	0.78	0	0.84	0.01	0.98	0
	251	0.81	0.82	0.81	0.83	0.93	0.93		251	0.815	0.005	0.82	0.01	0.93	0
	267	0.91	0.91	0.91	0.92	0.99	0.98		267	0.91	0	0.915	0.005	0.985	0.005
	NT: non-targeting

## Sheet: Figure 1e
	Source data_ Figure 1e
										MLH1 sgRNAs / targets		NT-sgRNA
		MLH1 sgRNAs / targets			NT-sgRNA					Mean	SEM	Mean	SEM
	MS2 system	4.1027	4.68156	3.59542	0.339232	0.47463	0.24246		MS2 system	4.12656	0.313768	0.352107	0.0673302
	TALE system	24.1935	30.9483	18.913	-	-	-		TALE system	24.6849	3.48297	ND	ND
	SunTag system	228.154	250.297	207.97	11.3554	13.2343	9.74317		SunTag system	228.807	12.2231	11.4443	1.00878
	Casilio-ME1 platform	362.744	420.933	312.599	6.8072	10.28	4.50759		Casilio-ME1 platform	365.425	31.3021	7.19826	1.67778
	ND: Not determined
	NT: non-targeting

## Sheet: Figure 2b
	Source data_ Figure 2b
									MLH1 sgRNAs		NT-sgRNA
		MLH1 sgRNAs			NT-sgRNA				Mean	SEM	Mean	SEM
	Casilio/p65HSF1	333.437	346.319	321.034	20.105	27.836	14.52		333.597	7.29959	20.8203	3.8606
	Casilio-ME1	618.424	639.254	598.273	5.227	6.928	3.943		618.65	11.8307	5.366	0.864493
	Casilio-ME2.1	1879.18	2085.92	1692.93	0	0	0		1886.01	113.498	0	0
	Casilio-ME2.2	3745.38	4071.71	3445.19	13.6155	17.1235	10.8261		3754.09	180.914	13.8551	1.82184
	NT: non-targeting

## Sheet: Figure 2d
	Source data_ Figure 2d
						Mean	SEM
	Casilio-ME1	146.75	165.447	130.166		147.454	10.1908
	Casilio-ME2.3	539.447	572.657	508.163		540.089	18.6206
	Casilio-ME2.4	897.955	993.565	811.545		901.022	52.567
	Casilio-dME2.3 dead TET1(CD)	4.227	5.564	3.212		4.33433	0.681082
	Casilio-dME2.4 dead TET1(CD)	6.411	8.686	4.733		6.61	1.14546
	Casilio-ME2.3 without PUFa-TET1(CD)	6.315	8.093	4.928		6.44533	0.915978
	Casilio-ME2.4 without PUFa-TET1(CD)	8.677	9.561	7.876		8.70467	0.486614
	Casilio-ME1 NT-sgRNA	5.227	6.928	3.943		5.366	0.864493

## Sheet: Figure 3b
	Source data_ Figure 3b
									MLH1 sgRNAs		NT-sgRNA
		MLH1 sgRNAs			NT-sgRNA				Mean	SEM	Mean	SEM
	Casilio-ME1	81.133	93.131	70.681	3.578	4.249	3.014		81.6483	6.48588	3.61367	0.35696
	Casilio-ME3.1	355.802	393.105	322.039	2.335	2.876	1.896		356.982	20.5235	2.369	0.283412
	Casilio-ME3.2	361.516	419.632	311.448	4.635	5.035	4.266		364.199	31.2588	4.64533	0.222051

## Sheet: Figure 3d
	Source data_ Figure 3d
						Mean	SEM
	Casilio-ME1	35.188	42.159	29.37		35.5723	3.69686
	Casilio-ME3.3	270.167	324.44	224.974		273.194	28.7532
	Casilio-ME3.4	261.382	319.13	214.084		264.865	30.3741

## Sheet: Figure 4a
	Source data_ Figure 4a
		5mC								5hmC								5fC + 5caC + C
	CpG coordinates	Casilio-ME1		Casilio-ME2.2		Casilio-ME3.1		dCas9-TET1(CD)		Casilio-ME1		Casilio-ME2.2		Casilio-ME3.1		dCas9-TET1(CD)		Casilio-ME1		Casilio-ME2.2		Casilio-ME3.1		dCas9-TET1(CD)
	-310	0.74	0.72	0.78	0.77	0.82	0.83	1	1	0.24	0.26	0.16	0.17	0.04	0.02	0	0	0.02	0.02	0.06	0.06	0.14	0.15	0	0
	-294	1	1	0.71	0.71	0.82	0.83	1	1	0	0	0.21	0.21	0.04	0.04	0	0	0	0	0.08	0.08	0.14	0.13	0	0
	-291	0.89	0.87	0.75	0.74	0.82	0.83	0.79	0.76	0	0	0	0	0	0	0.12	0.14	0.11	0.13	0.25	0.26	0.18	0.17	0.09	0.1
	-266	1	1	0.87	0.87	0.52	0.56	1	1	0	0	0.01	0.02	0.35	0.33	0	0	0	0	0.12	0.11	0.13	0.11	0	0
	-250	0.96	0.97	0.81	0.78	0.52	0.55	0.92	0.92	0	0	0.14	0.18	0.43	0.4	0	0	0.04	0.03	0.05	0.04	0.05	0.05	0.08	0.08
	-225	0.71	0.68	0.56	0.57	0.59	0.59	0.72	0.71	0	0	0.1	0.07	0.1	0.09	0	0	0.29	0.32	0.34	0.36	0.31	0.32	0.28	0.29
	-213	1	1	0.83	0.86	0.92	0.92	0.94	0.94	0	0	0.05	0.02	0.05	0.05	0	0	0	0	0.12	0.12	0.03	0.03	0.06	0.06
	-185	0.48	0.44	0.52	0.5	0.51	0.49	0.7	0.69	0.34	0.34	0.19	0.15	0.22	0.2	0.02	0	0.18	0.22	0.29	0.35	0.27	0.31	0.28	0.31
	-169	1	1	0.75	0.77	1	1	1	1	0	0	0.18	0.15	0	0	0	0	0	0	0.07	0.08	0	0	0	0
	-162	1	1	0.84	0.84	1	1	1	1	0	0	0.1	0.08	0	0	0	0	0	0	0.06	0.08	0	0	0	0
	-130	0.75	0.75	0.8	0.81	0.69	0.68	0.75	0.74	0	0	0	0	0.23	0.24	0.1	0.11	0.25	0.25	0.2	0.19	0.08	0.08	0.15	0.15
	-124	0.79	0.8	0.72	0.73	1	1	0.66	0.67	0.05	0.05	0.07	0.06	0	0	0.25	0.24	0.16	0.15	0.21	0.21	0	0	0.09	0.09
	-93	0.89	0.89	0.69	0.71	0.65	0.65	0.77	0.77	0.03	0.04	0.17	0.16	0.27	0.27	0.13	0.13	0.08	0.07	0.14	0.13	0.08	0.08	0.1	0.1
	-84	0.89	0.89	0.85	0.87	1	1	0.99	0.99	0.03	0.04	0	0	0	0	0	0	0.08	0.07	0.15	0.13	0	0	0.01	0.01
	-70	0.55	0.54	0.34	0.35	0.39	0.39	0.69	0.69	0	0	0	0	0	0	0	0	0.45	0.46	0.66	0.65	0.61	0.61	0.31	0.31
	-53	1	0.99	0.87	0.88	1	0.99	1	0.99	0	0	0.07	0.07	0	0	0	0	0	0.01	0.06	0.05	0	0.01	0	0.01
	-46	0.89	0.9	0.89	0.91	1	1	0.87	0.88	0.08	0.07	0.06	0.04	0	0	0.09	0.08	0.03	0.03	0.05	0.05	0	0	0.04	0.04
	-36	0.91	0.91	0.89	0.91	1	1	1	1	0.01	0.01	0	0	0	0	0	0	0.08	0.08	0.11	0.09	0	0	0	0
	-34	1	1	0.89	0.9	1	1	1	1	0	0	0.04	0.03	0	0	0	0	0	0	0.07	0.07	0	0	0	0
	-28	1	1	0.86	0.88	0.99	0.99	1	1	0	0	0.09	0.06	0	0	0	0	0	0	0.05	0.06	0.01	0.01	0	0
	-9	0.95	0.95	0.86	0.88	0.95	0.95	0.9	0.89	0	0	0.06	0.04	0.01	0.01	0.03	0.04	0.05	0.05	0.08	0.08	0.04	0.04	0.07	0.07
	2	0.9	0.9	0.82	0.83	0.85	0.85	0.85	0.85	0	0	0.11	0.11	0.08	0.09	0.11	0.11	0.1	0.1	0.07	0.06	0.07	0.06	0.04	0.04
	17	0.85	0.87	0.92	0.91	0.96	0.96	0.94	0.95	0.03	0.01	0	0	0	0	0	0	0.12	0.12	0.08	0.09	0.04	0.04	0.06	0.05
	86	0.87	0.78	0.95	0.92	0.9	0.93	0.92	0.91	0.09	0.12	0	0	0.04	0	0	0	0.04	0.1	0.05	0.08	0.06	0.07	0.08	0.09
	109	0.94	0.97	0.47	0.37	0.38	0.14	0.99	1	0	0	0	0	0.16	0.26	0	0	0.06	0.03	0.53	0.63	0.46	0.6	0.01	0
	133	0.71	0.78	0.47	0.19	0.41	0.37	0.8	0.76	0.16	0.19	0	0.07	0	0	0	0	0.13	0.03	0.53	0.74	0.59	0.63	0.2	0.24
	141	0.69	0.64	0.06	0.11	0.37	0.14	0.84	0.84	0	0	0.07	0.01	0.18	0.36	0	0.04	0.31	0.36	0.87	0.88	0.45	0.5	0.16	0.12
	174	0.96	0.93	0.48	0.26	0.37	0.14	0.72	0.75	0	0	0	0.03	0.12	0.34	0.24	0.17	0.04	0.07	0.52	0.71	0.51	0.52	0.04	0.08
	189	0.68	0.75	0.47	0.28	0.34	0.11	0.57	0.63	0	0	0	0	0.12	0.27	0.29	0.15	0.32	0.25	0.53	0.72	0.54	0.62	0.14	0.22
	209	0.77	0.79	0.89	0.9	0.77	0.8	0.87	0.87	0.18	0.16	0	0	0.07	0.06	0.04	0.05	0.05	0.05	0.11	0.1	0.16	0.14	0.09	0.08
	220	0.77	0.79	0.77	0.79	0.77	0.8	0.93	0.94	0.07	0.06	0	0	0	0	0	0	0.16	0.15	0.23	0.21	0.23	0.2	0.07	0.06
	224	0.77	0.79	0.82	0.83	0.77	0.8	1	1	0.19	0.17	0	0	0.09	0.08	0	0	0.04	0.04	0.18	0.17	0.14	0.12	0	0
	240	0.88	0.87	0.9	0.91	0.6	0.6	0.92	0.91	0.09	0.11	0	0	0.32	0.34	0.01	0.02	0.03	0.02	0.1	0.09	0.08	0.06	0.07	0.07
	243	0.77	0.79	0.78	0.79	0.7	0.72	0.93	0.94	0.22	0.2	0.03	0.04	0.15	0.16	0	0	0.01	0.01	0.19	0.17	0.15	0.12	0.07	0.06
	251	0.65	0.67	0.87	0.87	0.57	0.59	0.9	0.9	0.19	0.17	0	0	0.3	0.29	0	0	0.16	0.16	0.13	0.13	0.13	0.12	0.1	0.1
	267	0.94	0.93	0.88	0.89	0.77	0.8	0.93	0.94	0.06	0.07	0	0	0.15	0.13	0.04	0.04	0	0	0.12	0.11	0.08	0.07	0.03	0.02

## Sheet: Figure 4b
	Source data_ Figure 4b
		5mC								5hmC								5fC + 5caC + C
	CpG coordinates	Casilio-ME1		Casilio-ME2.2		Casilio-ME3.1		dCas9-TET1(CD)		Casilio-ME1		Casilio-ME2.2		Casilio-ME3.1		dCas9-TET1(CD)		Casilio-ME1		Casilio-ME2.2		Casilio-ME3.1		dCas9-TET1(CD)
	-493	0.96	0.92	0.86	0.81	0.85	0.51	1	1	0	0	0.11	0.09	0.1	0.33	0	0	0.04	0.08	0.03	0.1	0.05	0.16	0	0
	-479	0.95	0.85	0.92	0.72	0.85	0.53	0.86	0.84	0	0	0.06	0.2	0.11	0.33	0.11	0.13	0.05	0.15	0.02	0.08	0.04	0.14	0.03	0.03
	-477	1	1	0.97	0.86	0.86	0.59	0.87	0.86	0	0	0	0.05	0.04	0.23	0.11	0.12	0	0	0.03	0.09	0.1	0.18	0.02	0.02
	-475	0.96	0.96	0.96	0.93	0.84	0.77	0.87	0.87	0	0	0.01	0.03	0.12	0.18	0.12	0.12	0.04	0.04	0.03	0.04	0.04	0.05	0.01	0.01
	-471	1	1	0.88	0.84	0.83	0.75	1	1	0	0	0.06	0.09	0.12	0.18	0	0	0	0	0.06	0.07	0.05	0.07	0	0
	-468	1	1	0.85	0.82	0.83	0.75	0.93	0.92	0	0	0.08	0.09	0.12	0.18	0.06	0.06	0	0	0.07	0.09	0.05	0.07	0.01	0.02
	-464	0.99	0.96	0.78	0.73	0.58	0.5	1	0.99	0	0	0.18	0.2	0.37	0.42	0	0	0.01	0.04	0.04	0.07	0.05	0.08	0	0.01
	-454	0.89	0.85	0.87	0.83	0.83	0.75	0.93	0.92	0	0	0.05	0.07	0.12	0.18	0.04	0.05	0.11	0.15	0.08	0.1	0.05	0.07	0.03	0.03
	-450	0.75	0.72	0.88	0.83	0.83	0.75	1	1	0.2	0.23	0.04	0.07	0.12	0.17	0	0	0.05	0.05	0.08	0.1	0.05	0.08	0	0
	-441	0.98	0.98	0.82	0.79	0.83	0.75	0.93	0.92	0	0	0.13	0.15	0.12	0.18	0.06	0.07	0.02	0.02	0.05	0.06	0.05	0.07	0.01	0.01
	-429	0.68	0.72	0.8	0.75	0.83	0.75	1	1	0.21	0.16	0.07	0.09	0.08	0.14	0	0	0.11	0.12	0.13	0.16	0.09	0.11	0	0
	-421	0.89	0.87	0.93	0.88	0.83	0.74	0.65	0.64	0	0	0	0.01	0.15	0.21	0.33	0.32	0.11	0.13	0.07	0.11	0.02	0.05	0.02	0.04
	-414	0.89	0.88	0.9	0.86	0.83	0.75	1	1	0	0	0.04	0.06	0.1	0.16	0	0	0.11	0.12	0.06	0.08	0.07	0.09	0	0
	-411	0.87	0.83	0.81	0.77	0.83	0.75	1	1	0	0	0.12	0.14	0.08	0.13	0	0	0.13	0.17	0.07	0.09	0.09	0.12	0	0
	-409	0.94	0.93	0.86	0.83	0.83	0.75	0.83	0.83	0	0	0.05	0.06	0.03	0.1	0.09	0.07	0.06	0.07	0.09	0.11	0.14	0.15	0.08	0.1
	-405	0.99	0.98	0.87	0.83	0.83	0.75	0.84	0.81	0	0	0.08	0.1	0.07	0.12	0.11	0.13	0.01	0.02	0.05	0.07	0.1	0.13	0.05	0.06
	-403	0.79	0.76	0.95	0.91	0.83	0.75	1	1	0.1	0.12	0	0.02	0.15	0.21	0	0	0.11	0.12	0.05	0.07	0.02	0.04	0	0
	-393	0.87	0.86	0.81	0.78	0.4	0.29	0.82	0.83	0.06	0.03	0.13	0.14	0.53	0.62	0.1	0.09	0.07	0.11	0.06	0.08	0.07	0.09	0.08	0.08
	-385	0.88	0.83	0.92	0.88	0.83	0.75	1	1	0	0	0.05	0.08	0.14	0.21	0	0	0.12	0.17	0.03	0.04	0.03	0.04	0	0
	-382	0.93	0.89	0.81	0.75	0.83	0.75	1	1	0	0	0.14	0.18	0.05	0.07	0	0	0.07	0.11	0.05	0.07	0.12	0.18	0	0
	-357	0.78	0.83	0.86	0.81	0.83	0.75	0.53	0.47	0.11	0.03	0	0	0.02	0.07	0.38	0.42	0.11	0.14	0.14	0.19	0.15	0.18	0.09	0.11
	-350	1	1	0.93	0.89	0.83	0.75	1	1	0	0	0	0	0.08	0.15	0	0	0	0	0.07	0.11	0.09	0.1	0	0
	-328	1	1	0.79	0.82	0.52	0.56	1	1	0	0	0	0	0.32	0.28	0	0	0	0	0.21	0.18	0.16	0.16	0	0
	-315	0.74	0.72	0.89	0.88	0.52	0.56	0.79	0.79	0.21	0.23	0	0	0.17	0.12	0.18	0.17	0.05	0.05	0.11	0.12	0.31	0.32	0.03	0.04
	-310	0.74	0.72	0.78	0.77	0.82	0.83	1	1	0.24	0.26	0.16	0.17	0.04	0.02	0	0	0.02	0.02	0.06	0.06	0.14	0.15	0	0
	-294	1	1	0.71	0.71	0.82	0.83	1	1	0	0	0.21	0.21	0.04	0.04	0	0	0	0	0.08	0.08	0.14	0.13	0	0
	-291	0.89	0.87	0.75	0.74	0.82	0.83	0.79	0.76	0	0	0	0	0	0	0.12	0.14	0.11	0.13	0.25	0.26	0.18	0.17	0.09	0.1
	-266	1	1	0.87	0.87	0.52	0.56	1	1	0	0	0.01	0.02	0.35	0.33	0	0	0	0	0.12	0.11	0.13	0.11	0	0
	-250	0.96	0.97	0.81	0.78	0.52	0.55	0.92	0.92	0	0	0.14	0.18	0.43	0.4	0	0	0.04	0.03	0.05	0.04	0.05	0.05	0.08	0.08
	-225	0.71	0.68	0.56	0.57	0.59	0.59	0.72	0.71	0	0	0.1	0.07	0.1	0.09	0	0	0.29	0.32	0.34	0.36	0.31	0.32	0.28	0.29
	-213	1	1	0.83	0.86	0.92	0.92	0.94	0.94	0	0	0.05	0.02	0.05	0.05	0	0	0	0	0.12	0.12	0.03	0.03	0.06	0.06
	-185	0.48	0.44	0.52	0.5	0.51	0.49	0.7	0.69	0.34	0.34	0.19	0.15	0.22	0.2	0.02	0	0.18	0.22	0.29	0.35	0.27	0.31	0.28	0.31
	-169	1	1	0.75	0.77	1	1	1	1	0	0	0.18	0.15	0	0	0	0	0	0	0.07	0.08	0	0	0	0
	-162	1	1	0.84	0.84	1	1	1	1	0	0	0.1	0.08	0	0	0	0	0	0	0.06	0.08	0	0	0	0
	-130	0.75	0.75	0.8	0.81	0.69	0.68	0.75	0.74	0	0	0	0	0.23	0.24	0.1	0.11	0.25	0.25	0.2	0.19	0.08	0.08	0.15	0.15
	-124	0.79	0.8	0.72	0.73	1	1	0.66	0.67	0.05	0.05	0.07	0.06	0	0	0.25	0.24	0.16	0.15	0.21	0.21	0	0	0.09	0.09
	-93	0.89	0.89	0.69	0.71	0.65	0.65	0.77	0.77	0.03	0.04	0.17	0.16	0.27	0.27	0.13	0.13	0.08	0.07	0.14	0.13	0.08	0.08	0.1	0.1
	-84	0.89	0.89	0.85	0.87	1	1	0.99	0.99	0.03	0.04	0	0	0	0	0	0	0.08	0.07	0.15	0.13	0	0	0.01	0.01
	-70	0.55	0.54	0.34	0.35	0.39	0.39	0.69	0.69	0	0	0	0	0	0	0	0	0.45	0.46	0.66	0.65	0.61	0.61	0.31	0.31
	-53	1	0.99	0.87	0.88	1	0.99	1	0.99	0	0	0.07	0.07	0	0	0	0	0	0.01	0.06	0.05	0	0.01	0	0.01
	-46	0.89	0.9	0.89	0.91	1	1	0.87	0.88	0.08	0.07	0.06	0.04	0	0	0.09	0.08	0.03	0.03	0.05	0.05	0	0	0.04	0.04
	-36	0.91	0.91	0.89	0.91	1	1	1	1	0.01	0.01	0	0	0	0	0	0	0.08	0.08	0.11	0.09	0	0	0	0
	-34	1	1	0.89	0.9	1	1	1	1	0	0	0.04	0.03	0	0	0	0	0	0	0.07	0.07	0	0	0	0
	-28	1	1	0.86	0.88	0.99	0.99	1	1	0	0	0.09	0.06	0	0	0	0	0	0	0.05	0.06	0.01	0.01	0	0
	-9	0.95	0.95	0.86	0.88	0.95	0.95	0.9	0.89	0	0	0.06	0.04	0.01	0.01	0.03	0.04	0.05	0.05	0.08	0.08	0.04	0.04	0.07	0.07
	2	0.9	0.9	0.82	0.83	0.85	0.85	0.85	0.85	0	0	0.11	0.11	0.08	0.09	0.11	0.11	0.1	0.1	0.07	0.06	0.07	0.06	0.04	0.04
	17	0.85	0.87	0.92	0.91	0.96	0.96	0.94	0.95	0.03	0.01	0	0	0	0	0	0	0.12	0.12	0.08	0.09	0.04	0.04	0.06	0.05
	86	0.87	0.78	0.95	0.92	0.9	0.93	0.92	0.91	0.09	0.12	0	0	0.04	0	0	0	0.04	0.1	0.05	0.08	0.06	0.07	0.08	0.09
	109	0.94	0.97	0.47	0.37	0.38	0.14	0.99	1	0	0	0	0	0.16	0.26	0	0	0.06	0.03	0.53	0.63	0.46	0.6	0.01	0
	133	0.71	0.78	0.47	0.19	0.41	0.37	0.8	0.76	0.16	0.19	0	0.07	0	0	0	0	0.13	0.03	0.53	0.74	0.59	0.63	0.2	0.24
	141	0.69	0.64	0.06	0.11	0.37	0.14	0.84	0.84	0	0	0.07	0.01	0.18	0.36	0	0.04	0.31	0.36	0.87	0.88	0.45	0.5	0.16	0.12
	174	0.96	0.93	0.48	0.26	0.37	0.14	0.72	0.75	0	0	0	0.03	0.12	0.34	0.24	0.17	0.04	0.07	0.52	0.71	0.51	0.52	0.04	0.08
	189	0.68	0.75	0.47	0.28	0.34	0.11	0.57	0.63	0	0	0	0	0.12	0.27	0.29	0.15	0.32	0.25	0.53	0.72	0.54	0.62	0.14	0.22
	209	0.77	0.79	0.89	0.9	0.77	0.8	0.87	0.87	0.18	0.16	0	0	0.07	0.06	0.04	0.05	0.05	0.05	0.11	0.1	0.16	0.14	0.09	0.08
	220	0.77	0.79	0.77	0.79	0.77	0.8	0.93	0.94	0.07	0.06	0	0	0	0	0	0	0.16	0.15	0.23	0.21	0.23	0.2	0.07	0.06
	224	0.77	0.79	0.82	0.83	0.77	0.8	1	1	0.19	0.17	0	0	0.09	0.08	0	0	0.04	0.04	0.18	0.17	0.14	0.12	0	0
	240	0.88	0.87	0.9	0.91	0.6	0.6	0.92	0.91	0.09	0.11	0	0	0.32	0.34	0.01	0.02	0.03	0.02	0.1	0.09	0.08	0.06	0.07	0.07
	243	0.77	0.79	0.78	0.79	0.7	0.72	0.93	0.94	0.22	0.2	0.03	0.04	0.15	0.16	0	0	0.01	0.01	0.19	0.17	0.15	0.12	0.07	0.06
	251	0.65	0.67	0.87	0.87	0.57	0.59	0.9	0.9	0.19	0.17	0	0	0.3	0.29	0	0	0.16	0.16	0.13	0.13	0.13	0.12	0.1	0.1
	267	0.94	0.93	0.88	0.89	0.77	0.8	0.93	0.94	0.06	0.07	0	0	0.15	0.13	0.04	0.04	0	0	0.12	0.11	0.08	0.07	0.03	0.02

## Sheet: Figure 4c
	Source data_ Figure 4c
		5mC								5hmC								5fC + 5caC + C
	CpG coordinates	Casilio-ME1		Casilio-ME2.2		Casilio-ME3.1		dCas9-TET1(CD)		Casilio-ME1		Casilio-ME2.2		Casilio-ME3.1		dCas9-TET1(CD)		Casilio-ME1		Casilio-ME2.2		Casilio-ME3.1		dCas9-TET1(CD)
	86	0.87	0.78	0.95	0.92	0.9	0.93	0.92	0.91	0.09	0.12	0	0	0.04	0	0	0	0.04	0.1	0.05	0.08	0.06	0.07	0.08	0.09
	109	0.94	0.97	0.47	0.37	0.38	0.14	0.99	1	0	0	0	0	0.16	0.26	0	0	0.06	0.03	0.53	0.63	0.46	0.6	0.01	0
	133	0.71	0.78	0.47	0.19	0.41	0.37	0.8	0.76	0.16	0.19	0	0.07	0	0	0	0	0.13	0.03	0.53	0.74	0.59	0.63	0.2	0.24
	141	0.69	0.64	0.06	0.11	0.37	0.14	0.84	0.84	0	0	0.07	0.01	0.18	0.36	0	0.04	0.31	0.36	0.87	0.88	0.45	0.5	0.16	0.12
	174	0.96	0.93	0.48	0.26	0.37	0.14	0.72	0.75	0	0	0	0.03	0.12	0.34	0.24	0.17	0.04	0.07	0.52	0.71	0.51	0.52	0.04	0.08
	189	0.68	0.75	0.47	0.28	0.34	0.11	0.57	0.63	0	0	0	0	0.12	0.27	0.29	0.15	0.32	0.25	0.53	0.72	0.54	0.62	0.14	0.22
	209	0.77	0.79	0.89	0.9	0.77	0.8	0.87	0.87	0.18	0.16	0	0	0.07	0.06	0.04	0.05	0.05	0.05	0.11	0.1	0.16	0.14	0.09	0.08

[truncated: 3 more sheets: Supplementary Figure 2, Supplementary Figure 7, Supplementary Figure 12]
